# Supplementary material for: Use of AMSR-E microwave satellite data for land surface characteristics and snow cover variation
Source: Data Brief. 2016 Nov 17;9:1077–89. doi: 10.1016/j.dib.2016.11.006 (PMC5127930; doi:10.1016/j.dib.2016.11.006)
Supplement: Supplementary file 2 — Supplementary material [file mmc2.xlsx]

## Sheet: Sheet1
	2011_01				2010_01				2009_01				2008_01				2007_01
Class	Area	%			Area	%			Area	%			Area	%			Area	%
Very low snow	2.18535e+07	36.4444			2.14189e+07	35.7171			2.21901e+07	37.0044			2.17081e+07	36.201			2.43199e+07	40.5584
Low snow	1.33672e+07	22.2921			1.31532e+07	21.9337			1.50681e+07	25.1277			1.47969e+07	24.6757			1.32399e+07	22.0803
Medium snow	1.14548e+07	19.1027			1.12074e+07	18.6889			1.12276e+07	18.7233			1.19177e+07	19.8743			1.14127e+07	19.033
High snow	7.47348e+06	12.4633			8.61076e+06	14.3589			6.66924e+06	11.1217			6.74339e+06	11.2454			6.27906e+06	10.4716
Very high snow	4.33704e+06	7.23273			4.38479e+06	7.31187			3.65376e+06	6.09304			3.50551e+06	5.84588			3.55676e+06	5.93163
Extreme snow	1.47795e+06	2.46473			1.19307e+06	1.98951			1.15725e+06	1.92984			1.29384e+06	2.15763			1.15434e+06	1.92509
Total snow	5.9964e+07	100			5.99681e+07	100			5.99661e+07	100			5.99655e+07	100			5.99627e+07	100
RPI	2.64884e+08				2.6488e+08				2.64882e+08				2.64883e+08				2.64886e+08
Total	3.24848e+08				3.24848e+08				3.24848e+08				3.24848e+08				3.24848e+08
	2011_04				2010_04				2009_04				2008_04				2007_04
Class	Area	%	%		Area	%	%		Area	%	%		Area	%	%		Area	%	%
Very low snow	1.06691e+07	27.8058	17.7929		8.5603e+06	24.1835	14.2729		8.80413e+06	24.2845	14.6825		9.52871e+06	26.647	15.8885		9.61972e+06	26.6717	16.0386
Low snow	9837570	25.6386	16.4061		8.89819e+06	25.138	14.8362		8.8673e+06	24.4588	14.7879		8.78036e+06	24.5542	14.6407		9.31034e+06	25.8139	15.5228
Medium snow	7.67927e+06	20.0136	12.8067		8.32196e+06	23.5101	13.8755		8.19386e+06	22.6012	13.6648		7.37909e+06	20.6356	12.3042		7.53113e+06	20.8809	12.5564
High snow	5.54039e+06	14.4393	9.23969		5.9556e+06	16.825	9.92996		5.9266e+06	16.3474	9.88369		5.90529e+06	16.5141	9.8467		5.26559e+06	14.5994	8.77914
Very high snow	3.50353e+06	9.13086	5.84282		2.86765e+06	8.10133	4.78134		3.34289e+06	9.22071	5.57488		3.22767e+06	9.02615	5.38194		3.27485e+06	9.07986	5.46004
Extreme snow	1.14029e+06	2.9718	1.90165		793645	2.2421	1.32327		1.11932e+06	3.08744	1.86668		937947	2.62296	1.56397		1.06551e+06	2.95424	1.77648
Total snow	3.83702e+07	100	63.9898		3.53973e+07	100	59.0192		3.62541e+07	100	60.4604		3.57591e+07	100	59.626		3.60671e+07	100	60.1335
No snow	2.15928e+07		36.0102		2.45787e+07		40.9808		2.37093e+07		39.5396		2.42132e+07		40.374		2.39113e+07		39.8665
Total snow class	5.9963e+07		100		5.9976e+07		100		5.99634e+07		100		5.99722e+07		100		5.99785e+07		100
RPI	2.64885e+08				2.64872e+08				2.64885e+08				2.64876e+08				2.6487e+08
Total	3.24848e+08				3.24848e+08				3.24848e+08				3.24848e+08				3.24848e+08
	2011_07				2010_07				2009_07				2008_07				2007_07
Class	Area	%	%		Area	%	%		Area	%	%		Area	%	%		Area	%	%
Low snow	1.52214e+06	73.292	2.53626		1.07578e+06	66.0774	1.79267		1.29068e+06	69.7245	2.1508		1.10022e+06	72.0067	1.83324		1.1254e+06	70.7779	1.87525
Medium snow	389758	18.7671	0.649432		335208	20.5894	0.558585		339746	18.3536	0.566153		301567	19.7368	0.502483		337634	21.2342	0.562597
High snow	122413	5.89429	0.203971		149660	9.1925	0.24939		147796	7.98417	0.246288		90338.2	5.91239	0.150525		88100.2	5.54073	0.146801
Very high snow	42503.9	2.04659	0.0708219		67413.2	4.1407	0.112336		72892.2	3.93774	0.121468		35817.7	2.34417	0.0596809		38910.1	2.4471	0.0648355
Total snow	2.07682e+06	100	3.46048		1.62806e+06	100	2.71298		1.85112e+06	100	3.0847		1.52795e+06	100	2.54593		1.59005e+06	100	2.64948
No snow	5.79384e+07		96.5395		5.83822e+07		97.287		5.81585e+07		96.9153		5.84874e+07		97.4541		5.84235e+07		97.3505
Total snow class	6.00152e+07		100		6.00103e+07		100		6.00096e+07		100		6.00154e+07		100		6.00135e+07		100
RPI	2.64833e+08				2.64838e+08				2.64839e+08				2.64833e+08				2.64835e+08
Total	3.24848e+08				3.24848e+08				3.24848e+08				3.24848e+08				3.24848e+08
	2011_09				2010_10				2009_10				2008_10				2007_10
Class	Area	%	%		Area	%	%		Area	%	%		Area	%	%		Area	%	%
Low snow	2.57881e+06	59.4292	4.29781		7.42822e+06	54.0909	12.385		1.10223e+07	61.9567	18.3778		7.30489e+06	54.0393	12.1783		7.38904e+06	52.0837	12.3198
Medium snow	1.23542e+06	28.4705	2.05893		4.34737e+06	31.6567	7.24835		4.41595e+06	24.8222	7.36284		3.54244e+06	26.2059	5.90575		4.40422e+06	31.0444	7.3432
High snow	352187	8.11623	0.58695		1.7091e+06	12.4454	2.84958		1.93155e+06	10.8573	3.22053		2.03466e+06	15.0517	3.39206		1.78542e+06	12.585	2.97685
Very high snow	122838	2.83082	0.204719		248161	1.80706	0.413757		362703	2.03876	0.604744		560345	4.14526	0.934175		508889	3.58705	0.848477
Extreme snow	50044.5	1.15329	0.0834035		0	0	0		57811	0.324958	0.0963899		75405.7	0.557828	0.125712		99284.2	0.699832	0.165538
Total snow	4.3393e+06	100	7.23181		1.37329e+07	100	22.8967		1.77903e+07	100	29.6623		1.35177e+07	100	22.536		1.41869e+07	100	23.6539
No snow	5.56636e+07		92.7682		4.62445e+07		77.1033		4.21859e+07		70.3377		4.64652e+07		77.464		4.579e+07		76.3461
Total snow class	6.00029e+07		100		5.99774e+07		100		5.99762e+07		100		5.99829e+07		100		5.99768e+07		100
RPI	2.64845e+08				2.64871e+08				2.64872e+08				2.64865e+08				2.64872e+08
Total	3.24848e+08				3.24848e+08				3.24848e+08				3.24848e+08				3.24848e+08

## Sheet: Sheet2
	2011_01			2010_01			2009_01			2008_01			2007_01
Contour	Area	%		Area	%		Area	%		Area	%		Area	%
0	1.73626e+07	32.5702		1.7959e+07	33.038		1.65398e+07	30.7065		1.71773e+07	32.7342		1.74819e+07	32.0893
500	9.19786e+06	17.2541		1.09354e+07	20.1171		1.04947e+07	19.4837		9.46361e+06	18.0345		1.16923e+07	21.4621
1000	1.02941e+07	19.3105		8.42562e+06	15.5		1.03139e+07	19.1481		1.00851e+07	19.2189		8.25225e+06	15.1476
1500	4.28416e+06	8.03656		4.1978e+06	7.72239		4.04644e+06	7.51232		6.47809e+06	12.3451		4.00176e+06	7.34552
2000	4.80083e+06	9.00579		8.01205e+06	14.7392		7.66937e+06	14.2384		4.4434e+06	8.46763		8.16728e+06	14.9916
2500	3.66585e+06	6.87669		1.17463e+06	2.16088		1.12677e+06	2.09188		1.12392e+06	2.14182		1.18823e+06	2.18109
3000	637913	1.19665		628591	1.15638		627988	1.16588		645519	1.23014		641266	1.17709
3500	426450	0.799969		400987	0.737667		411614	0.764173		430249	0.819911		422343	0.775241
4000	400836	0.75192		405414	0.745812		406438	0.754564		393439	0.749764		389942	0.715767
4500	604525	1.13402		580856	1.06856		595727	1.10598		581812	1.10874		609286	1.11839
5000	955139	1.79173		951997	1.75132		937544	1.74058		971477	1.85131		962679	1.76707
5500	516529	0.968946		524896	0.965615		542921	1.00795		525955	1.00229		513201	0.942017
6000	136987	0.256971		138872	0.255474		128190	0.237987		131332	0.250274		134473	0.246836
6500	19479.8	0.0365418		17594.7	0.0323677		17594.7	0.0326649		19479.8	0.037122		16966.3	0.0311428
7000	3141.9	0.00589383		3141.9	0.00577994		3141.9	0.00583302		2513.52	0.00478993		3141.9	0.00576719
7500	1256.76	0.00235753		1256.76	0.00231197		1256.76	0.00233321		1256.76	0.00239496		1256.76	0.00230687
8000	628.38	0.00117877		628.38	0.00115599		628.38	0.0011666		628.38	0.00119748		628.38	0.00115344
Total	5.33083e+07	100		5.43587e+07	100		5.3864e+07	100		5.24751e+07	100		5.44789e+07	100
	2011_04			2010_04			2009_04			2008_04			2007_04
Contour	Area	%		Area	%		Area	%		Area	%		Area	%
0	1.0999e+07	30.4331		7.87863e+06	23.4599		9.08007e+06	26.9337		7.99788e+06	24.7922		8.4362e+06	26.4742
500	6.76499e+06	18.718		1.32349e+07	39.4092		4.6857e+06	13.8989		7.06464e+06	21.8993		5.4658e+06	17.1526
1000	3.43618e+06	9.50753		3.52124e+06	10.4851		5.14579e+06	15.2637		2.82488e+06	8.7567		3.41515e+06	10.7173
1500	8.66166e+06	23.9659		2.65302e+06	7.89981		7.9657e+06	23.6282		7.55182e+06	23.4095		2.29628e+06	7.2061
2000	1.91959e+06	5.31129		1.46906e+06	4.37436		2.0545e+06	6.09414		2.01596e+06	6.24918		1.90927e+06	5.99161
2500	869232	2.40507		1.3618e+06	4.05499		886656	2.63003		1.33597e+06	4.14132		6.46029e+06	20.2735
3000	548500	1.51764		552941	1.64647		1.02116e+06	3.02901		536248	1.66229		1.02673e+06	3.22205
3500	368968	1.02089		355960	1.05993		349032	1.03531		363113	1.1256		348273	1.09294
4000	342367	0.947292		319343	0.950898		335367	0.99478		354689	1.09948		337351	1.05866
4500	594705	1.64548		573097	1.70649		559154	1.65858		580176	1.79846		531476	1.66786
5000	956299	2.64597		993456	2.95818		935009	2.77346		947196	2.93617		957132	3.00364
5500	521782	1.44371		508988	1.5156		543753	1.6129		528694	1.63887		522184	1.6387
6000	135730	0.375551		136987	0.407902		128818	0.382105		135730	0.420743		136359	0.427916
6500	17594.7	0.0486825		18851.4	0.0561333		16966.3	0.0503261		18223	0.0564886		17594.7	0.055215
7000	3141.9	0.00869329		3141.9	0.00935553		3141.9	0.00931963		3141.9	0.00973942		3770.28	0.0118318
7500	1256.76	0.00347732		1256.76	0.00374221		1256.76	0.00372785		628.38	0.00194788		1256.76	0.00394392
8000	628.38	0.00173866		628.38	0.00187111		628.38	0.00186393		628.38	0.00194788		628.38	0.00197196
Total	3.61417e+07	100		3.35833e+07	100		3.37127e+07	100		3.22596e+07	100		3.18657e+07	100
	2011_07			2010_07			2009_07			2008_07			2007_07
Contour	Area	%		Area	%		Area	%		Area	%		Area	%
0	24977.1	5.12464		16251	3.22968		22070.7	3.63045		17640.8	3.67032		19238.2	3.68634
500	9376.16	1.92374		5903.76	1.1733		4172.68	0.686373		4828.9	1.00469		6057.83	1.16077
1000	3766.77	0.772843		0	0		0	0		1486.36	0.309249		0	0
1500	2717.78	0.557617		1885.14	0.374647		1885.14	0.310091		3164.26	0.658349		2513.52	0.48163
2000	4927.94	1.01108		3494.75	0.694537		3494.75	0.574859		2640.39	0.549354		2237.99	0.428834
2500	3373.99	0.692254		3373.99	0.670537		6714.04	1.10441		1256.76	0.261479		628.38	0.120407
3000	17821.4	3.65649		4172.68	0.829266		20510.6	3.37383		6686.21	1.39112		6686.21	1.28118
3500	21783.6	4.46942		10230.5	2.03318		21139	3.47719		16740.3	3.48295		16111.9	3.0873
4000	25537.6	5.23965		10230.5	2.03318		24683.3	4.0602		16111.9	3.35221		14855.2	2.84648
4500	36174.2	7.42199		29109.8	5.78519		34737.4	5.71402		26568.4	5.52777		29533.9	5.65916
5000	159248	32.6735		207542	41.2463		230192	37.8647		191165	39.7734		223048	42.7395
5500	119869	24.5941		149103	29.6322		181150	29.7978		140140	29.1573		152697	29.2592
6000	49246.4	10.1041		53054.7	10.5439		46500.2	7.64891		42377.8	8.81704		40100.9	7.68396
6500	6686.21	1.37184		6283.8	1.24882		6912.18	1.137		7314.59	1.52186		6283.8	1.20407
7000	628.38	0.128927		628.38	0.124882		1885.14	0.310091		1256.76	0.261479		628.38	0.120407
7500	628.38	0.128927		1285.14	0.255405		1256.76	0.206727		628.38	0.130739		628.38	0.120407
8000	628.38	0.128927		628.38	0.124882		628.38	0.103364		628.38	0.130739		628.38	0.120407
Total	487392	100		503177	100		607932	100		480636	100		521878	100
	2011_09			2010_10			2009_10			2008_10			2007_10
Contour	Area	%		Area	%		Area	%		Area	%		Area	%
0	111977	6.78227		188062	6.35192		533297	10.882		185549	5.88553		218393	6.71112
500	41247.1	2.49828		47128.6	1.5918		952328	19.4325		47531	1.50766		109753	3.37267
1000	126556	7.66535		197488	6.67028		390727	7.97289		197714	6.2714		236674	7.27288
1500	184694	11.1867		417068	14.0867		573908	11.7107		388305	12.3169		454948	13.9804
2000	145332	8.80258		304892	10.2979		359505	7.33578		302406	9.59218		321081	9.86668
2500	112883	6.83714		205481	6.94023		218953	4.46779		223351	7.08461		249665	7.67211
3000	100545	6.08985		149657	5.05474		185775	3.79078		169803	5.38608		176805	5.43313
3500	50474.8	3.05719		105568	3.56562		121934	2.48809		115424	3.6612		117507	3.61095
4000	50877.1	3.08156		86920.8	2.9358		120109	2.45085		103485	3.28249		117684	3.61637
4500	87929.9	5.32579		214936	7.25958		300326	6.12823		275859	8.75013		225363	6.9253
5000	352464	21.3482		610560	20.6221		694321	14.1678		678828	21.5321		592111	18.1953
5500	214405	12.9862		342468	11.5671		362802	7.40306		364863	11.5733		341211	10.4853
6000	59696.2	3.61572		78547.6	2.65299		73520.6	1.5002		87570.9	2.77771		80432.7	2.47166
6500	8168.95	0.494782		8168.95	0.275911		9425.71	0.192334		8168.95	0.259116		8797.33	0.270338
7000	1885.14	0.11418		1885.14	0.0636718		1885.14	0.0384667		1885.14	0.0597958		1885.14	0.0579296
7500	1256.76	0.0761202		1256.76	0.0424479		1256.76	0.0256445		1256.76	0.0398639		1256.76	0.0386197
8000	628.38	0.0380601		628.38	0.0212239		628.38	0.0128222		628.38	0.0199319		628.38	0.0193099
Total	1.65102e+06	100		2.96071e+06	100		4.9007e+06	100		3.15263e+06	100		3.25419e+06	100

## Sheet: Sheet3
	2011_01			2010_01			2009_01			2008_01			2007_01
Contour	Area_3	Percent %		Area_3	Percent %		Area_3	Percent %		Area_3	Percent %		Area_3	Percent %
0	966241	14.2695		919668	12.768		954191	13.5642		923817	14.222		982971	13.5349
500	405306	5.98558		402164	5.58333		410333	5.83302		417019	6.41993		414103	5.70195
1000	536926	7.92937		484150	6.72157		528366	7.51091		556756	8.57116		506530	6.97461
1500	369417	5.45558		499881	6.93996		418822	5.9537		418881	6.44859		412099	5.67436
2000	2.67829e+06	39.5531		3.07939e+06	42.7519		2.90714e+06	41.326		2.35526e+06	36.2587		3.13452e+06	43.1605
2500	148072	2.18674		146815	2.03827		140129	1.99198		152697	2.35074		145787	2.0074
3000	152091	2.24608		156467	2.17226		162122	2.30462		154984	2.38595		155210	2.13715
3500	102426	1.51264		102426	1.422		98655.8	1.40243		104311	1.60585		103683	1.42765
4000	88601.7	1.30848		84203	1.16901		85233.8	1.21163		78547.6	1.20923		79804.4	1.09886
4500	164007	2.42207		161296	2.2393		173659	2.46862		169663	2.61193		169221	2.33007
5000	679908	10.0409		680536	9.44804		670885	9.53686		684935	10.5445		690591	9.50902
5500	382684	5.6515		391679	5.43777		400279	5.6901		385197	5.93004		376842	5.18889
6000	84203	1.24352		81689.5	1.13411		72892.2	1.03619		80432.7	1.23825		79176	1.09021
6500	9425.71	0.1392		8797.33	0.122135		8168.95	0.116124		9425.71	0.145107		8168.95	0.112482
7000	1885.14	0.0278399		1885.14	0.0261718		1885.14	0.0267979		1885.14	0.0290214		1885.14	0.0259572
7500	1256.76	0.0185599		1256.76	0.0174479		1256.76	0.0178653		1256.76	0.0193476		1256.76	0.0173048
8000	628.38	0.00927996		628.38	0.00872394		628.38	0.00893264		628.38	0.0096738		628.38	0.00865242
Total	6.77137e+06	100		7.20294e+06	100		7.03465e+06	100		6.49569e+06	100		7.26248e+06	100
	2011_04			2010_04			2009_04			2008_04			2007_04
Contour	Area_3	Percent %		Area_3	Percent %		Area_3	Percent %		Area_3	Percent %		Area_3	Percent %
0	946016	17.4593		883504	17.7962		783845	15.6632		774982	14.1232		777687	17.4646
500	1.33966e+06	24.7242		934230	18.818		381226	7.61787		1.56245e+06	28.4739		581978	13.0696
1000	365166	6.73935		367625	7.405		1.07258e+06	21.4329		385389	7.02328		316204	7.10105
1500	297994	5.49965		776442	15.6397		287517	5.74532		289504	5.27588		292256	6.56324
2000	661457	12.2076		203574	4.10054		694638	13.8807		679128	12.3763		689919	15.4936
2500	141658	2.61437		141160	2.84335		135278	2.70321		137163	2.49965		142693	3.20447
3000	150183	2.77172		147620	2.97348		141160	2.82074		144076	2.62561		145332	3.26375
3500	101798	1.87874		101798	2.05049		100541	2.00907		103273	1.88204		98027.4	2.20142
4000	80432.7	1.48443		75405.7	1.51888		78321.6	1.56507		84831.4	1.54596		82317.9	1.84862
4500	172224	3.17849		158768	3.19804		160888	3.21495		170468	3.10658		159609	3.58436
5000	681520	12.5779		706286	14.2266		678023	13.5487		673850	12.2802		689962	15.4946
5500	386680	7.13641		373887	7.53112		399854	7.99011		386052	7.03536		382056	8.57987
6000	81689.5	1.50763		81689.5	1.64545		78547.6	1.56958		82946.3	1.5116		82317.9	1.84862
6500	8168.95	0.150763		8797.33	0.177203		8168.95	0.163237		9425.71	0.171773		8797.33	0.197563
7000	1885.14	0.0347914		1885.14	0.037972		1885.14	0.03767		2513.52	0.045806		1885.14	0.0423349
7500	1256.76	0.0231942		1256.76	0.0253146		1256.76	0.0251133		628.38	0.0114515		1256.76	0.0282232
8000	628.38	0.0115971		628.38	0.0126573		628.38	0.0125567		628.38	0.0114515		628.38	0.0141116
Total	5.41841e+06	100		4.96456e+06	100		5.00436e+06	100		5.48731e+06	100		4.45293e+06	100
	2011_07			2010_07			2009_07			2008_07			2007_07
Contour	Area_3	Percent %		Area_3	Percent %		Area_3	Percent %		Area_3	Percent %		Area_3	Percent %
0	24977.1	5.12464		16251	3.22968		22070.7	3.63045		17640.8	3.67032		19238.2	3.68634
500	9376.16	1.92374		5903.76	1.1733		4172.68	0.686373		4828.9	1.00469		6057.83	1.16077
1000	3766.77	0.772843			0			0		1486.36	0.309249			0
1500	2717.78	0.557617		1885.14	0.374647		1885.14	0.310091		3164.26	0.658349		2513.52	0.48163
2000	4927.94	1.01108		3494.75	0.694537		3494.75	0.574859		2640.39	0.549354		2237.99	0.428834
2500	3373.99	0.692254		3373.99	0.670537		6714.04	1.10441		1256.76	0.261479		628.38	0.120407
3000	17821.4	3.65649		4172.68	0.829266		20510.6	3.37383		6686.21	1.39112		6686.21	1.28118
3500	21783.6	4.46942		10230.5	2.03318		21139	3.47719		16740.3	3.48295		16111.9	3.0873
4000	25537.6	5.23965		10230.5	2.03318		24683.3	4.0602		16111.9	3.35221		14855.2	2.84648
4500	36174.2	7.42199		29109.8	5.78519		34737.4	5.71402		26568.4	5.52777		29533.9	5.65916
5000	159248	32.6735		207542	41.2463		230192	37.8647		191165	39.7734		223048	42.7395
5500	119869	24.5941		149103	29.6322		181150	29.7978		140140	29.1573		152697	29.2592
6000	49246.4	10.1041		53054.7	10.5439		46500.2	7.64891		42377.8	8.81704		40100.9	7.68396
6500	6686.21	1.37184		6283.8	1.24882		6912.18	1.137		7314.59	1.52186		6283.8	1.20407
7000	628.38	0.128927		628.38	0.124882		1885.14	0.310091		1256.76	0.261479		628.38	0.120407
7500	628.38	0.128927		1285.14	0.255405		1256.76	0.206727		628.38	0.130739		628.38	0.120407
8000	628.38	0.128927		628.38	0.124882		628.38	0.103364		628.38	0.130739		628.38	0.120407
Total	487392	100		503177	100		607932	100		480636	100		521878	100
	2011_09			2010_10			2009_10			2008_10			2007_10
Contour	Area_3	Percent %		Area_3	Percent %		Area_3	Percent %		Area_3	Percent %		Area_3	Percent %
0	84752.1	6.98007		95061.9	5.09671		403016	13.7926		108258	5.27537		116885	5.82137
500	27422.8	2.2585		32047.4	1.71821		490755	16.7953		31821.4	1.55065		47128.6	2.3472
1000	81539.1	6.71544		98027.4	5.25571		175678	6.01228		112480	5.48112		131332	6.54088
1500	72440.2	5.96608		124017	6.64913		163286	5.58818		123389	6.01268		142642	7.10421
2000	53412.4	4.39897		108032	5.7921		130549	4.46782		117281	5.71507		107856	5.37167
2500	55925.9	4.60598		101169	5.42416		99912.6	3.41934		107729	5.24962		116879	5.82107
3000	76662.5	6.31381		106825	5.72737		131332	4.49461		127181	6.1975		130703	6.50958
3500	38959.7	3.20866		72263.8	3.8744		86088.2	2.94622		89230.1	4.34815		86716.6	4.31886
4000	35994.1	2.96443		51527.2	2.76261		70378.6	2.40859		63466.5	3.0927		71007	3.53645
4500	60528.8	4.98507		125296	6.71771		137929	4.72041		139501	6.79781		111223	5.5394
5000	345552	28.4592		538676	28.881		602391	20.6158		587310	28.6194		528871	26.34
5500	210006	17.2958		322988	17.3169		345207	11.8141		346238	16.8721		324873	16.1801
6000	59067.8	4.86474		77290.8	4.14392		72263.8	2.47311		86314.1	4.20606		79176	3.9433
6500	8168.95	0.672783		8168.95	0.437976		9425.71	0.322579		8168.95	0.39807		8797.33	0.438145
7000	1885.14	0.155257		1885.14	0.101071		1885.14	0.0645158		1885.14	0.0918622		1885.14	0.0938881
7500	1256.76	0.103505		1256.76	0.0673808		1256.76	0.0430105		1256.76	0.0612415		1256.76	0.062592
8000	628.38	0.0517525		628.38	0.0336904		628.38	0.0215053		628.38	0.0306207		628.38	0.031296
Total	1.2142e+06	100		1.86516e+06	100		2.92198e+06	100		2.05214e+06	100		2.00786e+06	100

## Sheet: Sheet4
	2011	2010	2009	2008	2007
January	5.9964e+07	5.99681e+07	5.99661e+07	5.99655e+07	5.99627e+07
April	3.83702e+07	3.53973e+07	3.62541e+07	3.57591e+07	3.60671e+07
July	2.07682e+06	1.62806e+06	1.85112e+06	1.52795e+06	1.59005e+06
October	4.3393e+06	1.37329e+07	1.77903e+07	1.35177e+07	1.41869e+07
